# Supplementary material for: Phytohormone Response to Exogenous Nitric Oxide in Cucumber Under Low-Temperature Stress
Source: Plants (Basel). 2025 Oct 27;14(21):3275. doi: 10.3390/plants14213275 (PMC12610254; doi:10.3390/plants14213275)
Supplement: Supplementary file 1 [file plants-14-03275-s001.zip]

Archive with 1 entries (1 files):
- plants-3870869-supplementary.pdf
